# Supplementary material for: Understanding public trust in information about interim nuclear waste storage: The roles of acceptance, gender, and proximity
Source: PLoS One. 2025 May 29;20(5):e0323896. doi: 10.1371/journal.pone.0323896 (PMC12122037; doi:10.1371/journal.pone.0323896)
Supplement: S1 Data — (XLSX) [file pone.0323896.s001.xlsx]

## Sheet: Лист1
Town	Age	Gender	Residence	ITR	Information on removed soil1-yes2-no	Thoughts on having a medium-term savings1-yes2-idk3-no	Trust in information from public authorities	Genetic effect	Negative image	SF-8_MH	SF-8_MH
1	73	2	3	3	1	2	4	1	2	56.7	1
1	66	1	3	4	1	1	2	3	2	51.19	1
1	74	1	1	4	1	1	1	4	4	56.7	1
1	76	2	1	4	1	2	2	3	4	45.14	0
1	85	1	2	4	2	2	1	4	3	56.7	1
1	78	2	99	4	1	2	2	99	99	56.7	1
1	57	2	1	3	2	2	2	3	2	51.19	1
1	63	2	2	4	2	2	2	3	2	45.14	0
1	71	2	3	4	1	3	4	99	1	45.14	0
1	74	1	3	4	2	2	3	3	3	51.19	1
1	69	2	1	4	2	1	2	4	4	56.7	1
1	79	2	1	4	1	99	2	3	2	51.19	1
1	72	1	1	4	1	1	2	4	3	56.7	1
1	41	1	3	4	1	1	4	4	1	56.7	1
1	66	1	3	4	2	1	4	1	1	56.7	1
1	54	1	2	3	2	1	3	3	3	45.14	0
1	76	2	1	4	99	1	3	2	3	45.14	0
1	76	2	1	4	1	2	99	2	3	45.14	0
1	65	2	2	4	1	1	1	4	3	56.7	1
1	64	1	2	4	1	1	2	4	2	56.7	1
1	63	1	1	4	1	1	1	2	1	56.7	1
1	48	2	1	3	1	1	3	2	1	51.19	1
1	53	1	1	3	1	1	2	3	2	51.19	1
1	60	1	1	2	1	1	2	4	3	51.19	1
1	91	1	1	2	1	1	2	4	3	51.19	1
1	91	1	1	2	1	2	2	4	3	56.7	1
1	57	1	2	4	1	2	3	2	2	45.14	0
1	69	2	2	4	2	3	2	3	2	51.19	1
1	80	2	2	4	1	3	4	4	1	51.19	1
1	74	1	1	3	1	1	2	3	2	45.14	0
1	82	2	1	4	1	99	3	2	3	38.33	0
1	76	2	1	4	1	1	2	3	3	56.7	1
1	69	1	1	4	1	1	2	4	3	51.19	1
1	75	1	1	4	1	3	3	3	2	51.19	1
1	83	2	2	4	1	2	3	3	4	56.7	1
1	75	1	3	4	1	1	2	4	3	51.19	1
1	61	2	3	3	1	1	3	2	1	45.14	0
1	65	1	1	3	1	2	99	4	4	56.7	1
1	67	1	1	4	1	3	4	1	1	45.14	0
1	87	2	1	4	1	3	3	2	2	38.33	0
1	70	2	1	4	1	1	2	3	3	56.7	1
1	80	1	2	3	1	1	1	4	4	56.7	1
1	75	2	2	2	2	2	2	3	3	56.7	1
1	76	2	2	4	2	1	2	4	4	51.19	1
1	79	1	2	3	1	1	2	4	2	56.7	1
1	53	2	2	4	1	1	1	3	3	45.14	0
1	64	1	3	4	1	1	3	2	2	56.7	1
1	64	2	3	4	1	3	4	2	2	45.14	0
1	52	1	3	4	2	1	1	4	3	45.14	0
1	71	1	3	4	1	2	3	2	1	45.14	0
1	77	1	2	4	1	3	3	2	2	56.7	1
1	65	1	2	4	1	2	2	3	1	51.19	1
1	73	2	1	4	2	2	2	2	2	45.14	0
1	72	1	1	4	1	1	1	4	3	56.7	1
1	66	1	1	4	2	1	1	4	2	51.19	1
1	70	1	1	4	2	3	4	1	2	45.14	0
1	57	2	1	3	1	1	3	2	3	45.14	0
1	63	2	1	3	1	1	2	3	2	51.19	1
1	60	1	1	4	1	1	2	4	2	56.7	1
1	82	1	1	4	2	2	1	4	4	56.7	1
1	75	2	1	4	1	2	2	4	1	45.14	0
1	66	1	1	99	2	1	3	3	2	38.33	0
1	69	1	1	1	1	1	2	3	2	56.7	1
1	81	2	1	4	1	1	2	3	2	56.7	1
1	74	2	3	4	2	1	2	2	2	51.19	1
1	65	2	2	4	2	1	2	3	3	56.7	1
1	77	2	2	4	2	1	3	4	1	56.7	1
1	67	1	1	2	1	2	3	2	2	51.19	1
1	89	2	2	4	2	2	3	4	1	56.7	1
1	70	1	1	4	1	1	2	3	2	51.19	1
1	64	1	1	3	1	3	4	2	2	38.33	0
1	75	2	1	4	1	1	3	3	3	45.14	0
1	66	2	3	4	2	2	2	2	1	56.7	1
1	76	1	2	4	1	1	1	3	3	56.7	1
1	75	2	2	4	1	1	3	2	2	45.14	0
1	72	2	3	3	2	1	2	2	2	45.14	0
1	76	2	99	4	2	1	2	3	3	56.7	1
1	71	1	1	4	2	3	4	2	2	38.33	0
1	82	2	1	4	1	2	1	3	3	45.14	0
1	83	1	1	2	1	2	2	3	2	51.19	1
1	65	2	1	4	1	1	3	3	1	38.33	0
1	66	1	1	4	1	2	3	4	3	51.19	1
1	71	1	2	4	1	1	1	4	3	56.7	1
1	68	2	1	1	2	1	3	2	1	56.7	1
1	67	1	1	1	2	1	1	4	3	45.14	0
1	65	1	1	1	1	1	2	3	3	38.33	0
1	51	1	1	1	2	1	1	4	3	56.7	1
1	85	2	3	4	1	2	2	3	2	45.14	0
1	79	1	3	4	2	2	3	3	3	45.14	0
1	80	2	3	4	2	2	2	3	3	45.14	0
1	67	1	3	3	2	1	3	4	1	45.14	0
1	62	1	3	4	1	1	2	4	3	56.7	1
1	999	99	3	2	2	1	1	4	4	45.14	0
1	64	2	1	4	1	1	1	3	2	56.7	1
1	64	1	1	4	1	1	2	1	1	45.14	0
1	72	2	1	1	1	1	3	3	1	51.19	1
1	69	1	1	1	1	2	1	4	2	56.7	1
1	68	2	1	4	1	1	3	4	4	45.14	0
1	71	1	1	4	1	1	3	4	4	51.19	1
1	52	2	3	4	1	1	3	99	3	56.7	1
1	52	1	3	4	2	1	3	99	3	56.7	1
1	50	1	3	4	1	2	1	2	1	38.33	0
1	49	2	1	4	1	2	2	2	2	51.19	1
1	71	1	1	4	2	2	3	4	3	56.7	1
1	69	2	3	4	2	1	3	4	3	45.14	0
1	66	1	1	3	2	1	2	3	2	38.33	0
1	69	2	1	3	2	1	1	4	4	56.7	1
1	69	1	1	4	1	2	2	4	3	56.7	1
1	73	1	1	4	1	2	2	3	3	56.7	1
1	75	1	2	3	1	1	3	2	2	51.19	1
1	73	2	2	3	1	2	2	2	1	45.14	0
1	72	1	1	4	1	2	4	2	2	45.14	0
1	68	2	1	4	1	2	4	2	2	45.14	0
1	59	1	3	4	1	1	4	2	3	38.33	0
1	55	2	3	3	1	1	3	2	2	45.14	0
1	76	2	2	4	2	2	3	2	2	56.7	1
1	80	1	2	4	1	2	2	3	2	56.7	1
1	70	2	1	4	1	1	3	3	2	56.7	1
1	75	2	2	3	1	1	3	2	2	51.19	1
1	81	1	2	2	1	1	3	2	3	51.19	1
1	64	2	2	4	1	3	4	2	1	38.33	0
1	66	1	2	4	1	3	4	2	1	38.33	0
1	78	1	3	3	1	3	3	3	2	30.09	0
1	73	2	3	3	2	2	99	3	3	30.09	0
1	75	2	1	4	1	1	2	2	2	56.7	1
1	72	1	1	4	1	1	2	3	3	56.7	1
1	69	2	99	4	1	1	2	2	2	45.14	0
1	73	1	2	4	1	1	3	4	2	56.7	1
1	68	1	1	4	1	2	2	2	2	45.14	0
1	70	2	1	4	2	2	3	3	4	45.14	0
1	73	1	1	4	1	3	3	4	3	51.19	1
1	74	1	1	1	2	2	3	4	1	45.14	0
1	74	1	99	1	2	2	3	4	1	45.14	0
1	65	2	1	3	1	1	3	2	1	51.19	1
1	72	1	1	2	1	1	3	2	2	51.19	1
1	88	1	1	4	2	1	3	4	2	56.7	1
1	72	1	1	2	1	2	2	2	2	56.7	1
1	66	1	2	4	1	1	4	2	1	56.7	1
1	60	2	1	4	2	2	3	2	4	38.33	0
1	999	99	99	4	1	3	4	1	1	38.33	0
1	58	1	1	4	1	1	3	1	4	45.14	0
1	73	2	1	3	99	2	2	3	2	56.7	1
1	62	1	1	4	1	1	2	3	2	56.7	1
1	69	2	1	4	1	99	99	3	1	56.7	1
1	88	1	1	4	1	1	2	3	1	45.14	0
1	87	1	1	4	1	2	1	4	4	45.14	0
1	63	1	1	3	1	2	4	2	1	45.14	0
1	83	2	99	4	1	2	2	4	2	51.19	1
1	82	1	3	4	1	1	1	99	3	56.7	1
1	63	2	3	4	1	1	2	3	2	56.7	1
1	79	1	3	3	1	2	3	4	2	56.7	1
1	69	2	3	2	1	1	3	3	2	45.14	0
1	71	2	3	2	1	2	3	3	3	56.7	1
1	83	1	3	2	2	2	3	1	4	30.09	0
1	67	1	3	4	2	2	2	4	4	56.7	1
1	65	1	1	3	2	2	1	3	3	56.7	1
1	30	2	3	4	2	3	4	1	1	56.7	1
1	82	1	3	4	1	2	3	3	3	45.14	0
1	82	2	3	3	1	2	99	3	2	38.33	0
1	77	1	3	4	1	1	1	4	1	51.19	1
1	999	1	1	3	1	3	3	3	3	56.7	1
1	63	1	1	1	1	1	3	1	1	45.14	0
1	81	1	2	2	1	99	2	3	2	45.14	0
1	66	1	2	4	1	1	2	3	2	56.7	1
1	87	1	2	4	2	2	2	3	2	56.7	1
1	999	2	99	1	1	3	2	3	2	51.19	1
1	71	2	99	1	1	1	3	4	4	38.33	0
1	87	2	1	4	1	1	1	4	1	56.7	1
1	68	2	3	4	2	2	1	3	3	51.19	1
1	72	1	1	4	1	1	2	4	1	56.7	1
1	68	1	1	3	1	3	3	3	2	45.14	0
1	58	2	1	4	1	2	3	3	3	56.7	1
1	45	2	1	4	1	1	99	2	2	51.19	1
1	64	2	1	1	1	1	3	2	2	45.14	0
1	62	1	1	1	1	2	3	2	2	45.14	0
1	43	1	1	1	2	1	2	4	2	56.7	1
1	54	1	3	4	1	1	1	3	3	51.19	1
1	999	1	3	4	1	2	3	4	2		99
1	68	2	3	3	1	1	2	1	1	30.09	0
1	93	1	3	4	1	2	2	3	2	45.14	0
1	72	1	1	4	1	2	2	3	2	51.19	1
1	74	1	1	4	2	2	4	2	3	51.19	1
1	71	2	1	3	1	3	4	2	1	38.33	0
1	70	1	1	1	1	99	2	3	2	56.7	1
1	59	2	3	3	2	1	3	4	2	45.14	0
1	79	1	2	4	1	1	2	4	4	56.7	1
1	75	1	1	4	1	1	3	2	3	51.19	1
1	83	2	1	4	2	2	3	3	3	45.14	0
1	86	1	2	4	1	2	1	4	1	45.14	0
1	82	2	2	4	2	1	2	2	3	45.14	0
1	47	2	1	4	1	2	3	2	1	30.09	0
1	85	1	2	2	1	2	2	4	2	38.33	0
1	70	2	2	4	1	1	4	99	2	45.14	0
1	71	1	2	4	1	3	3	4	3	45.14	0
1	68	1	1	1	2	1	2	4	2	56.7	1
1	66	2	1	4	1	1	3	1	1	51.19	1
1	82	1	1	3	1	1	2	3	1	38.33	0
1	72	1	1	4	1	1	3	1	1	51.19	1
1	82	1	2	2	1	1	3	3	3	51.19	1
1	80	2	2	4	1	2	3	2	3	45.14	0
1	47	2	1	99	2	1	2	4	4	56.7	1
1	73	1	1	1	2	1	2	4	4	56.7	1
1	51	2	3	4	1	1	2	1	1	51.19	1
1	89	2	1	4	1	2	2	4	1	56.7	1
1	77	2	3	4	1	2	99	2	2	51.19	1
1	80	1	1	3	2	1	2	3	3	56.7	1
1	80	2	1	3	1	1	2	3	3	51.19	1
1	73	2	1	4	1	1	2	3	2	45.14	0
1	74	2	1	3	2	1	3	3	3	51.19	1
1	51	2	1	4	1	1	2	3	3	56.7	1
1	67	1	2	2	1	1	2	99	3	51.19	1
1	86	1	1	3	2	2	2	3	3	56.7	1
1	68	1	1	4	2	1	2	4	2	56.7	1
1	78	1	2	3	1	1	2	2	3	45.14	0
1	61	1	1	4	1	1	1	4	3	56.7	1
1	66	1	1	1	2	1	3	3	3	56.7	1
1	51	1	3	4	2	1	1	4	2	51.19	1
1	71	1	3	4	1	2	3	1	1	45.14	0
1	71	2	99	4	1	3	4	1	1	38.33	0
1	31	2	3	4	2	2	1	4	2	38.33	0
1	85	1	3	4	1	1	1	3	1	51.19	1
1	81	1	3	4	2	1	2	3	2	56.7	1
1	61	1	1	3	1	2	2	3	2	56.7	1
1	54	2	1	4	1	1	2	3	1	45.14	0
1	38	2	1	4	2	2	3	3	1	51.19	1
1	75	1	2	4	2	2	4	1	1	45.14	0
1	62	1	1	2	1	2	3	2	2	51.19	1
1	72	2	2	4	1	2	2	3	2	38.33	0
1	74	1	2	4	1	1	2	3	2	45.14	0
1	79	2	2	4	1	99	99	4	3	56.7	1
1	70	2	3	4	1	2	3	1	2	51.19	1
1	68	1	2	4	1	1	4	4	2	56.7	1
1	69	1	2	4	2	1	3	4	3	56.7	1
1	81	2	2	4	2	1	2	3	3	38.33	0
1	87	2	1	4	1	2	3	2	2	45.14	0
1	72	1	3	4	1	3	3	1	1	45.14	0
1	69	1	1	4	1	3	3	1	1	45.14	0
1	74	1	1	1	1	2	3	2	2	45.14	0
1	70	1	1	3	1	3	4	1	2	45.14	0
1	75	2	1	4	1	3	4	3	1	45.14	0
1	66	1	1	3	1	1	2	2	2	51.19	1
1	64	2	1	1	1	1	3	2	1	45.14	0
1	58	1	1	1	1	1	2	2	3	56.7	1
1	74	2	1	1	1	2	2	3	3	56.7	1
1	81	1	2	4	2	1	2	4	3	56.7	1
1	58	1	2	4	1	2	2	3	2	45.14	0
1	83	1	2	3	2	2	2	4	3	45.14	0
1	65	1	1	1	1	1	3	2	1	56.7	1
1	70	2	2	4	1	3	3	3	2	51.19	1
1	51	1	2	2	2	1	4	2	1	30.09	0
1	66	2	3	4	1	1	1	3	1	45.14	0
1	71	1	3	4	1	2	3	3	1	45.14	0
1	60	1	3	3	1	3	4	99	99	30.09	0
1	67	2	3	3	1	2	3	2	3	51.19	1
1	72	2	1	4	2	1	3	3	3	56.7	1
1	74	1	1	1	2	1	1	4	4	56.7	1
1	75	3	1	1	2	1	2	4	4	56.7	1
1	65	2	1	4	1	1	1	4	3	51.19	1
1	74	1	2	3	1	3	2	2	1	45.14	0
1	80	1	1	4	2	99	1	4	3		99
1	41	2	1	2	1	2	2	3	2	45.14	0
1	59	2	99	1	1	1	3	1	1	45.14	0
1	72	2	1	4	1	1	2	3	3	51.19	1
1	74	1	1	4	1	1	2	3	2	51.19	1
1	74	1	1	3	1	3	3	3	2	56.7	1
1	70	2	1	3	1	3	3	3	2	51.19	1
1	76	1	1	4	1	1	1	1	1	38.33	0
1	72	2	1	4	1	1	3	2	2	45.14	0
1	999	1	3	4	2	1	1	4	3	56.7	1
1	80	2	3	4	2	1	1	4	4	56.7	1
1	77	2	1	1	1	3	3	3	1	45.14	0
1	74	1	1	1	1	1	4	4	4	51.19	1
1	81	2	1	1	1	1	1	2	1	56.7	1
1	81	2	1	1	1	1	1	2	1	56.7	1
1	64	1	1	1	2	1	1	4	4	45.14	0
1	82	1	3	3	1	1	2	3	2	45.14	0
1	96	1	3	4	2	3	2	4	4	56.7	1
1	79	1	1	1	2	2	2	3	2	51.19	1
1	79	1	1	1	1	1	1	4	2	56.7	1
1	90	1	3	4	1	1	1	4	2	56.7	1
1	69	1	99	99	1	2	99	2	1	45.14	0
1	68	2	2	4	1	1	2	3	3	56.7	1
1	71	2	1	4	1	1	1	4	3	56.7	1
1	83	1	1	1	1	3	3	3	2	56.7	1
1	70	2	1	4	1	1	1	3	2	51.19	1
1	39	2	1	3	1	2	3	3	1	30.09	0
1	999	2	3	3	1	1	2	3	2	51.19	1
1	75	1	1	4	1	1	1	4	3	45.14	0
1	72	2	1	4	2	1	1	3	4	45.14	0
1	76	1	2	2	1	1	2	3	2	56.7	1
1	77	2	2	3	1	1	2	3	2	56.7	1
1	66	2	1	4	1	1	4	2	2	45.14	0
1	75	1	2	4	99	1	2	4	4	56.7	1
1	80	1	3	3	2	2	3	1	1	56.7	1
1	65	2	3	3	1	2	3	3	2	51.19	1
1	40	2	3	2	1	1	2	3	2	30.09	0
1	72	2	1	3	1	3	3	2	2	45.14	0
1	55	2	2	3	2	2	2	3	2	45.14	0
1	75	1	2	4	1	2	3	2	2	51.19	1
1	78	2	2	4	1	2	4	3	2	51.19	1
1	70	2	1	3	1	99	3	1	1	45.14	0
1	74	1	1	4	1	1	3	2	1	45.14	0
1	80	1	2	4	2	2	2	99	3	56.7	1
1	37	1	1	4	2	1	1	4	4	38.33	0
1	47	2	1	1	1	3	3	3	2	45.14	0
1	77	1	1	4	1	1	2	3	2	56.7	1
1	74	2	1	4	1	1	2	3	2	56.7	1
1	84	2	3	4	1	3	3	2	2	51.19	1
1	66	2	3	3	1	1	3	3	3	51.19	1
1	71	1	3	2	2	1	3	4	4		99
1	42	2	1	4	1	2	3	1	1	45.14	0
1	54	1	1	2	1	1	3	2	1	30.09	0
1	75	1	2	4	2	3	4	1	1	30.09	0
1	75	1	2	4	2	3	4	1	1	30.09	0
1	86	2	3	4	1	1	3	2	1	45.14	0
1	73	1	3	4	1	1	3	3	2	51.19	1
1	76	1	2	4	1	1	3	4	2	51.19	1
1	80	1	1	3	1	2	2	3	2	51.19	1
1	60	1	1	4	1	3	4	4	1	45.14	0
1	80	1	2	4	1	2	3	3	2	51.19	1
1	70	1	1	3	1	2	2	2	1	45.14	0
1	81	1	1	4	1	1	3	4	3	45.14	0
1	79	2	99	4	1	2	2	2	2	56.7	1
1	74	1	1	1	2	1	1	4	4	56.7	1
1	999	2	3	3	1	99	3	2	1	45.14	0
1	71	1	3	3	1	1	2	2	2	45.14	0
1	66	2	3	3	1	1	2	3	3	56.7	1
1	73	1	1	4	1	1	2	1	2	38.33	0
1	70	2	1	4	1	2	1	1	1	38.33	0
1	77	1	3	3	1	2	3	2	2	30.09	0
1	82	2	3	4	2	2	2	4	4	56.7	1
1	72	2	3	4	2	1	3	4	2	51.19	1
1	73	1	3	3	1	1	2	4	1	45.14	0
1	79	1	1	2	1	1	3	2	2	45.14	0
1	62	2	3	4	1	1	1	4	4	51.19	1
1	61	1	3	2	1	1	1	4	4	38.33	0
1	87	2	1	4	1	2	2	2	2	38.33	0
1	76	2	2	4	1	3	3	3	1	51.19	1
1	72	1	1	3	1	2	3	2	1	45.14	0
1	76	1	3	4	1	3	3	2	1	56.7	1
1	68	1	1	4	1	1	3	2	2	51.19	1
1	57	1	1	4	2	1	4	4	4	45.14	0
1	87	1	2	3	1	1	4	1	2	30.09	0
1	67	2	2	4	1	1	2	3	3	51.19	1
1	66	2	1	3	2	1	3	3	1	45.14	0
1	69	1	1	2	1	2	2	3	3	56.7	1
1	74	1	1	2	1	1	2	2	2	51.19	1
1	83	1	1	4	1	2	3	3	2	45.14	0
1	74	2	1	4	2	1	2	4	4	56.7	1
1	80	1	3	4	1	1	2	3	2	45.14	0
1	68	1	1	1	1	3	3	2	2	38.33	0
1	83	2	1	1	1	2	2	1	2		99
1	67	2	1	1	1	1	2	4	4	51.19	1
1	62	2	1	4	2	1	2	3	2	56.7	1
1	50	2	2	4	1	3	4	2	2	30.09	0
1	76	1	2	4	1	2	3	4	3	51.19	1
1	60	1	1	1	1	1	2	4	2	51.19	1
1	71	2	1	2	2	2	3	1	2	56.7	1
1	24	1	1	1	1	2	1	4	4	38.33	0
1	73	1	1	1	1	2	3	3	2	45.14	0
1	58	1	1	99	1	1	3	3	1	56.7	1
1	77	1	1	4	1	1	2	3	2	45.14	0
1	75	1	1	1	1	1	3	2	1	45.14	0
1	86	1	1	1	1	2	3	3	3	51.19	1
1	79	2	1	1	1	2	3	2	2	45.14	0
1	60	1	3	2	1	3	4	1	1	30.09	0
1	999	3	3	4	1	3	4	1	1	30.09	0
1	75	1	1	4	2	1	1	4	4	45.14	0
1	71	1	1	1	1	1	2	3	3	51.19	1
1	74	1	1	4	1	2	3	2	3	38.33	0
1	76	2	1	2	1	2	2	4	2	51.19	1
1	76	1	1	2	1	2	2	4	2	51.19	1
1	29	1	1	3	2	2	3	3	3	56.7	1
1	68	1	1	3	1	1	2	3	2	56.7	1
1	999	1	2	3	1	3	4	1	1	30.09	0
1	81	1	1	3	1	1	2	2	2	56.7	1
1	67	2	3	2	1	1	2	3	2	51.19	1
1	69	1	3	3	1	1	1	4	2	56.7	1
1	54	1	1	4	2	1	1	4	3	56.7	1
1	74	1	3	4	1	3	3	1	1	45.14	0
1	39	2	1	2	1	1	2	2	3	51.19	1
1	72	1	99	4	2	1	1	2	1	56.7	1
1	76	2	1	2	1	1	3	3	2	51.19	1
1	88	2	3	4	2	2	2	4	3	45.14	0
1	999	99	99	4	2	2	2	4	4	45.14	0
1	78	1	1	4	1	1	3	4	1	56.7	1
1	76	2	1	4	1	1	3	4	2	56.7	1
1	56	2	3	3	1	1	1	3	2	51.19	1
1	73	2	1	4	1	2	3	2	2	45.14	0
1	74	2	2	4	1	1	2	4	2	51.19	1
1	58	2	1	3	1	1	3	1	2	45.14	0
1	59	1	1	4	1	1	3	2	2	45.14	0
1	52	1	3	4	2	2	3	3	1	51.19	1
1	65	1	2	4	1	1	2	2	2	56.7	1
1	76	1	1	1	1	1	2	3	2	51.19	1
1	61	2	2	3	1	1	1	4	1	51.19	1
1	66	1	2	3	1	1	1	4	2	56.7	1
1	79	1	2	3	1	3	4	2	1	30.09	0
1	83	1	1	4	1	1	2	4	2	56.7	1
1	63	1	2	4	1	1	2	3	1	45.14	0
1	49	1	1	3	1	3	3	2	1	51.19	1
1	58	2	1	4	1	1	2	4	2	38.33	0
1	59	2	1	99	1	1	2	4	3	45.14	0
1	74	1	2	4	2	2	2	4	2	45.14	0
1	64	1	1	4	1	1	2	3	3	51.19	1
1	54	2	2	3	1	2	4	2	1	45.14	0
1	58	1	1	1	1	1	1	1	1	30.09	0
1	56	2	3	3	1	1	3	3	2	30.09	0
1	75	2	3	4	1	2	3	3	2	56.7	1
1	65	1	2	4	1	1	2	3	1	56.7	1
1	47	1	1	3	1	3	3	2	1	45.14	0
1	56	2	3	4	1	2	3	2	2	45.14	0
1	30	1	3	4	2	2	3	2	3	51.19	1
1	83	1	99	4	1	2	3	3	3	45.14	0
1	83	1	1	4	1	2	3	3	3	45.14	0
1	53	1	3	2	1	1	2	4	4	56.7	1
1	53	99	99	2	1	1	2	4	4	56.7	1
1	80	2	3	3	1	3	3	2	1	56.7	1
1	71	1	1	3	1	3	3	3	3	45.14	0
1	68	3	99	2	2	3	4	2	1	30.09	0
1	54	1	1	1	2	1	1	4	1	56.7	1
1	54	1	1	1	2	1	1	4	4	56.7	1
1	999	2	1	3	1	1	3	2	2	45.14	0
1	72	2	3	4	2	99	3	3	3	51.19	1
1	90	2	1	4	99	2	2	3	3	56.7	1
1	46	2	2	3	1	1	4	2	2	45.14	0
1	46	1	2	2	1	1	4	3	4	30.09	0
1	44	2	3	4	2	1	3	3	1	51.19	1
1	80	1	3	4	1	1	1	4	2	56.7	1
1	61	2	1	3	1	1	4	1	1	45.14	0
1	61	1	1	3	1	1	4	1	1	45.14	0
1	62	2	2	3	1	1	3	2	2	45.14	0
1	60	1	2	3	1	2	4	2	3	51.19	1
1	83	2	2	4	2	2	3	3	3	45.14	0
1	68	2	1	4	1	1	2	3	2	51.19	1
1	58	2	1	1	1	1	1	3	1	51.19	1
1	61	1	1	1	2	1	1	4	1	56.7	1
1	54	1	1	1	2	1	1	2	3	56.7	1
1	72	1	2	4	1	1	1	2	3	51.19	1
1	72	2	2	4	1	1	3	2	99	51.19	1
1	44	1	1	4	1	1	1	4	3	38.33	0
1	50	1	3	2	1	1	2	4	2	38.33	0
1	55	2	2	4	1	1	2	3	1	38.33	0
1	52	2	1	3	1	1	4	1	1	51.19	1
1	52	2	3	4	2	1	2	3	2	51.19	1
1	50	2	1	4	2	2	3	3	4	56.7	1
1	41	1	1	3	2	1	2	3	3	56.7	1
1	53	1	3	4	2	2	3	2	2	51.19	1
1	57	1	3	3	1	2	3	1	1	51.19	1
1	58	2	3	4	1	1	4	3	1	45.14	0
1	72	1	1	1	1	3	3	2	1	45.14	0
1	51	2	3	4	1	1	2	4	3	51.19	1
1	45	1	1	1	1	1	1	4	3	38.33	0
1	28	1	1	1	1	1	1	4	3	56.7	1
1	64	1	3	4	1	1	2	3	2	56.7	1
1	46	2	3	4	1	1	2	3	1	38.33	0
1	43	1	1	1	1	1	2	3	2	51.19	1
1	65	1	3	2	2	1	1	4	4	56.7	1
1	50	1	1	99	1	1	2	4	2	56.7	1
1	25	1	1	1	2	1	2	3	3	51.19	1
1	67	2	1	4	1	1	2	2	1	51.19	1
1	64	1	2	3	1	1	2	3	3	51.19	1
1	53	1	2	4	1	1	2	4	2	45.14	0
1	40	1	1	1	1	2	2	3	1	51.19	1
1	55	1	1	1	1	1	3	3	2	45.14	0
1	41	1	1	1	1	1	1	4	2	45.14	0
1	82	1	1	1	1	1	2	2	2	45.14	0
1	69	2	1	4	1	1	1	2	3	51.19	1
1	69	1	1	4	1	1	1	4	3	51.19	1
1	62	1	1	1	1	1	1	4	1	56.7	1
1	46	1	1	3	2	1	3	2	2	45.14	0
1	72	2	1	4	1	1	2	3	3	51.19	1
1	37	2	1	4	1	1	1	4	2	51.19	1
1	70	1	1	3	1	1	2	3	3	51.19	1
1	48	1	1	4	2	1	3	2	4	56.7	1
1	103	2	3	4	1	1	3	2	2	51.19	1
1	47	1	1	3	2	1	2	4	4	56.7	1
1	67	2	1	4	1	3	3	2	2	51.19	1
1	68	1	1	4	1	1	3	3	2	56.7	1
1	26	1	1	1	1	2	2	4	4	51.19	1
1	69	2	2	4	2	1	1	3	2	51.19	1
1	64	2	1	1	1	1	3	3	2	51.19	1
1	64	1	1	1	1	2	3	3	2	51.19	1
1	74	1	2	3	1	1	2	3	2	51.19	1
1	45	1	1	3	2	1	1	4	4	56.7	1
1	30	1	2	4	2	1	1	4	3	56.7	1
1	41	2	1	4	1	1	2	3	1	56.7	1
1	55	2	2	4	1	1	1	4	3	56.7	1
1	72	1	1	2	2	1	2	3	2	56.7	1
1	69	1	3	4	1	1	2	3	3	51.19	1
1	69	1	2	4	1	1	2	4	3	38.33	0
1	63	2	1	4	1	2	4	3	3	51.19	1
1	36	2	1	4	2	2	3	4	4	56.7	1
1	46	2	3	4	1	1	2	4	4	56.7	1
1	43	1	3	4	2	1	4	1	1	38.33	0
1	50	1	1	3	1	1	1	4	3	56.7	1
1	66	2	1	4	1	3	3	1	1	38.33	0
1	71	1	1	3	1	3	3	3	2	45.14	0
1	33	2	1	1	1	1	2	4	4	56.7	1
1	68	1	1	4	2	1	2	3	3	56.7	1
1	60	2	1	3	1	1	4	1	3	38.33	0
1	50	1	1	1	1	1	3	1	1	30.09	0
1	68	1	1	4	1	1	1	3	3	56.7	1
1	70	1	3	4	2	1	2	4	3	51.19	1
1	54	2	1	3	1	1	3	1	1	45.14	0
1	56	1	2	3	1	1	3	3	2	38.33	0
1	72	2	3	4	1	2	2	3	4	56.7	1
1	71	1	2	4	1	3	3	2	1	45.14	0
1	75	1	2	3	1	1	2	3	3	45.14	0
1	54	2	1	4	1	1	2	3	3	38.33	0
1	44	2	3	3	1	1	2	2	2	56.7	1
1	75	1	1	3	1	1	2	4	3	38.33	0
1	67	1	3	4	2	2	2	4	1	45.14	0
1	51	1	2	3	2	2	2	3	3	56.7	1
1	60	1	1	4	2	1	2	3	2	56.7	1
1	70	1	2	4	1	1	3	3	3	56.7	1
1	61	2	1	4	1	1	2	1	2	30.09	0
1	41	2	2	4	1	1	2	4	2	51.19	1
1	71	1	1	3	1	2	2	3	2	51.19	1
1	71	1	2	3	1	2	2	2	2	56.7	1
1	67	1	1	1	1	1	1	2	1	51.19	1
1	64	1	3	4	2	1	1	4	4	56.7	1
2	73	2	3	4	1	1	2	2	3	45.14	0
2	77	1	3	3	1	1	3	3	1	30.09	0
2	63	2	2	4	2	1	4	4	4	56.7	1
2	75	1	2	4	2	1	4	4	4	56.7	1
2	76	1	1	3	1	1	3	2	2	51.19	1
2	75	2	1	4	1	1	3	3	2	38.33	0
2	65	1	1	4	2	1	1	4	4	45.14	0
2	52	2	1	4	2	1	3	4	4	38.33	0
2	46	1	1	4	1	2	1	3	4	30.09	0
2	72	1	1	4	2	1	1	4	4	51.19	1
2	69	1	2	3	1	3	4	2	2	45.14	0
2	71	1	2	2	1	1	2	4	3	45.14	0
2	63	1	3	3	2	1	2	4	2	51.19	1
2	60	2	3	4	2	1	2	3	1	56.7	1
2	73	1	2	4	1	1	2	3	4	51.19	1
2	70	2	2	3	1	1	4	1	4	30.09	0
2	69	2	2	3	1	2	3	2	2	45.14	0
2	73	1	2	4	2	1	2	2	2	56.7	1
2	74	2	2	4	1	2	2	2	3	56.7	1
2	67	2	2	4	1	2	2	2	1	45.14	0
2	29	2	2	4	2	1	2	3	3	51.19	1
2	70	1	1	4	1	1	1	4	4	56.7	1
2	49	1	3	4	1	1	3	1	2	38.33	0
2	47	2	3	4	1	1	4	1	2	56.7	1
2	64	1	1	3	1	1	2	4	2	45.14	0
2	62	2	1	4	1	1	2	3	2	56.7	1
2	81	1	1	2	2	1	1	3	3	51.19	1
2	50	2	1	3	1	2	3	4	2	38.33	0
2	63	1	2	3	1	2	3	2	2	45.14	0
2	77	1	1	4	2	1	3	3	3	51.19	1
2	68	2	1	4	2	1	2	3	2	38.33	0
2	75	1	1	3	1	1	2	4	2	56.7	1
2	71	1	1	4	2	1	1	4	2	56.7	1
2	70	1	2	3	1	1	2	2	1	51.19	1
2	79	1	2	4	1	1	2	3	2	51.19	1
2	64	2	1	4	1	1	2	2	1	45.14	0
2	67	1	1	4	1	1	2	2	1	38.33	0
2	59	1	1	4	2	1	2	4	4	56.7	1
2	66	1	1	3	1	1	2	4	2	45.14	0
2	70	2	1	4	1	1	2	2	1	56.7	1
2	87	1	1	4	2	1	1	4	3	30.09	0
2	55	1	1	3	1	1	4	2	2	51.19	1
2	74	1	3	4	2	1	2	4	3	51.19	1
2	82	2	99	2	1	2	2	4	1	45.14	0
2	999	2	1	2	1	99	99	3	1	45.14	0
2	74	2	3	3	1	3	2	2	2	38.33	0
2	82	1	3	3	2	3	3	3	3	56.7	1
2	55	1	1	4	2	3	4	3	2	30.09	0
2	56	2	1	4	2	3	4	2	1	45.14	0
2	67	2	1	4	1	2	4	4	3	38.33	0
2	78	1	1	2	1	99	2	4	4	56.7	1
2	84	2	2	4	1	2	2	3	1	56.7	1
2	59	1	2	4	1	2	3	3	2	56.7	1
2	67	1	1	3	2	1	3	3	1	56.7	1
2	76	2	1	3	2	2	2	3	2	51.19	1
2	69	1	1	4	1	2	2	3	2	45.14	0
2	67	2	1	4	1	1	1	3	2	45.14	0
2	59	2	1	4	1	1	3	2	2	45.14	0
2	60	2	1	4	1	1	2	2	2	56.7	1
2	63	1	1	3	1	1	2	2	1	38.33	0
2	76	2	2	4	99	1	2	4	1	56.7	1
2	90	1	2	2	1	1	1	4	2	38.33	0
2	56	1	3	3	1	3	4	1	1	51.19	1
2	54	1	2	4	1	1	2	2	2	45.14	0
2	64	1	1	4	1	1	2	3	2	56.7	1
2	64	2	1	4	1	2	2	3	3	51.19	1
2	64	1	1	4	1	1	2	4	3	56.7	1
2	77	2	1	4	1	1	3	4	2	56.7	1
2	82	1	1	2	1	3	3	2	1	56.7	1
2	66	2	1	3	2	1	2	3	2	56.7	1
2	78	1	1	3	1	1	2	3	3	51.19	1
2	71	1	1	4	2	1	2	3	1	56.7	1
2	84	1	1	4	1	3	3	2	2	45.14	0
2	71	1	1	4	1	1	3	3	3	51.19	1
2	999	3	3	3	1	2	4	1	1	30.09	0
2	24	2	3	2	1	3	3	2	1	38.33	0
2	49	1	3	3	99	3	4	1	1	30.09	0
2	55	1	1	2	2	1	1	4	1	56.7	1
2	66	2	2	4	2	1	1	4	4	51.19	1
2	51	1	2	3	1	1	3	2	2	56.7	1
2	63	1	1	4	1	2	2	2	2	56.7	1
2	60	2	2	4	1	2	3	3	3	56.7	1
2	77	1	2	4	1	1	2	3	2	56.7	1
2	40	2	1	4	1	1	2	4	2	38.33	0
2	70	1	1	4	1	1	2	4	4	51.19	1
2	45	2	1	4	2	1	2	3	1	51.19	1
2	67	2	2	3	1	1	3	3	2	45.14	0
2	78	2	3	4	1	1	2	3	2	56.7	1
2	86	2	1	4	1	3	3	99	3	51.19	1
2	67	1	1	4	1	2	3	3	2		99
2	61	1	1	2	1	2	4	2	1	38.33	0
2	70	1	1	4	2	1	2	4	3	56.7	1
2	64	1	1	4	1	1	1	3	2	45.14	0
2	54	1	1	4	1	1	2	3	2	45.14	0
2	70	2	1	2	2	1	1	4	2	51.19	1
2	72	1	1	2	2	1	1	4	2	56.7	1
2	71	1	1	4	1	1	2	3	2	45.14	0
2	70	2	1	4	1	1	4	2	3	38.33	0
2	85	1	2	2	1	2	2	3	2	56.7	1
2	57	1	2	4	1	1	2	1	1	56.7	1
2	74	1	1	2	1	1	2	4	2	51.19	1
2	65	1	2	4	1	1	2	4	2	51.19	1
2	62	1	2	2	2	1	1	4	4	56.7	1
2	63	2	1	4	1	1	2	2	2	38.33	0
2	73	2	1	2	1	1	2	3	3	56.7	1
2	75	1	1	3	1	1	2	3	3	45.14	0
2	78	2	2	4	2	1	2	4	3	45.14	0
2	82	2	1	4	2	2	3	4	3	56.7	1
2	75	1	1	4	1	1	2	3	1	45.14	0
2	87	1	1	4	2	2	4	2	3	45.14	0
2	64	1	1	3	1	3	3	2	2	51.19	1
2	70	2	1	2	1	1	4	2	2	38.33	0
2	69	2	1	4	1	1	2	3	2	56.7	1
2	72	1	1	4	1	1	2	2	1	45.14	0
2	76	2	2	4	1	2	3	3	3	38.33	0
2	81	1	99	4	1	2	3	3	3	38.33	0
2	73	2	2	4	2	2	2	3	2	56.7	1
2	49	1	1	4	1	1	2	3	2	51.19	1
2	65	1	2	4	2	1	1	4	3	56.7	1
2	64	2	2	4	2	1	1	4	4	56.7	1
2	51	1	3	3	1	1	1	3	1	51.19	1
2	50	1	1	4	1	2	3	2	2	51.19	1
2	45	2	1	4	1	2	3	2	2	56.7	1
2	73	2	2	4	2	1	2	4	2	56.7	1
2	79	1	2	3	1	3	3	2	2	51.19	1
2	64	2	1	2	1	3	3	3	1	38.33	0
2	74	2	1	4	1	2	2	3	2	38.33	0
2	64	1	3	3	1	1	2	3	2	45.14	0
2	71	1	3	3	1	1	1	3	2	45.14	0
2	70	1	2	3	2	2	2	3	2	56.7	1
2	73	2	2	3	2	1	2	3	2	51.19	1
2	70	1	2	4	1	1	1	4	1	56.7	1
2	65	2	2	4	1	1	2	4	2	51.19	1
2	49	2	1	4	1	1	2	3	1	38.33	0
2	85	2	2	3	1	1	2	2	2	38.33	0
2	81	1	2	4	2	1	2	2	4	45.14	0
2	999	2	2	3	1	2	3	1	2	30.09	0
2	78	1	2	2	1	1	3	99	2	51.19	1
2	46	1	1	4	1	1	2	3	2	45.14	0
2	70	2	2	2	1	1	2	3	2	38.33	0
2	75	2	2	4	1	2	3	3	2	30.09	0
2	77	1	2	4	1	3	3	3	1	30.09	0
2	75	1	2	3	1	1	2	1	1	45.14	0
2	64	1	1	2	1	1	2	4	2	56.7	1
2	75	2	1	4	1	2	3	1	1	51.19	1
2	68	2	3	4	1	1	3	3	2	56.7	1
2	48	1	2	4	2	1	1	4	4	51.19	1
2	47	2	2	4	2	1	2	4	2	51.19	1
2	79	2	1	3	2	3	4	3	2	56.7	1
2	78	1	1	4	1	2	3	2	2	56.7	1
2	78	1	1	4	1	1	2	2	3	56.7	1
2	65	2	1	3	1	1	3	2	2	51.19	1
2	55	1	1	2	1	99	2	2	1	45.14	0
2	55	1	1	2	1	99	2	2	1	45.14	0
2	95	2	1	2	1	1	1	4	1	45.14	0
2	71	1	1	4	2	1	3	4	3	45.14	0
2	52	1	3	4	1	1	1	3	2	51.19	1
2	58	1	3	4	1	1	2	3	2	51.19	1
2	70	1	3	4	1	2	2	4	2	51.19	1
2	75	1	3	4	2	1	3	3	3	56.7	1
2	93	2	3	4	99	1	3	99	2	45.14	0
2	67	2	3	3	1	1	3	99	1	51.19	1
2	44	1	3	4	1	1	4	3	2	45.14	0
2	76	1	3	4	1	1	1	4	3	56.7	1
2	77	2	3	3	1	2	2	3	3	30.09	0
2	72	2	1	4	1	1	2	4	1	51.19	1
2	72	2	1	4	1	1	2	4	4		99
2	65	1	1	2	1	99	1	4	4	56.7	1
2	66	1	2	4	1	3	2	4	2	56.7	1
2	30	2	3	4	1	1	2	3	2	38.33	0
2	70	1	3	3	1	2	3	3	4	51.19	1
2	65	1	3	4	2	1	4	1	3	51.19	1
2	59	2	3	4	1	1	3	2	1	56.7	1
2	67	2	1	4	1	1	3	3	2	45.14	0
2	71	1	1	4	1	1	4	3	1	45.14	0
2	60	2	1	2	2	2	2	4	4	56.7	1
2	65	1	1	2	2	1	2	4	4	56.7	1
2	79	2	1	3	1	3	3	2	2	51.19	1
2	93	2	1	4	1	1	2	4	3	51.19	1
2	40	1	1	4	1	3	4	1	1	45.14	0
2	68	1	3	3	1	1	1	3	3	38.33	0
2	999	99	99	4	1	1	2	3	2	56.7	1
2	61	2	2	4	1	1	3	2	1	51.19	1
2	75	2	1	3	1	2	3	1	1	56.7	1
2	60	1	2	3	2	3	3	2	2	56.7	1
2	71	2	1	3	1	1	2	3	2	51.19	1
2	77	2	1	4	1	1	2	3	2	45.14	0
2	59	1	2	4	1	1	2	4	2	56.7	1
2	40	2	2	4	2	2	4	1	4	56.7	1
2	70	1	1	3	1	3	3	2	1	38.33	0
2	49	2	3	4	2	1	2	3	2	45.14	0
2	49	1	3	4	2	1	3	3	2	51.19	1
2	76	2	3	4	1	2	2	4	2	45.14	0
2	40	3	2	3	1	1	4	2	1	30.09	0
2	37	3	2	3	1	1	4	2	1	30.09	0
2	67	1	1	4	1	1	2	4	3	56.7	1
2	65	1	1	2	1	2	4	3	1	51.19	1
2	76	1	1	2	1	1	2	3	2	51.19	1
2	68	1	1	4	1	1	2	2	2	51.19	1
2	50	1	1	4	2	1	2	3	2	56.7	1
2	48	2	1	4	2	1	3	2	2	56.7	1
2	83	2	3	2	1	1	1	1	1	45.14	0
2	52	1	3	4	1	1	1	1	1	45.14	0
2	59	2	1	4	1	1	2	3	1	51.19	1
2	67	2	1	2	1	2	2	1	1	51.19	1
2	59	1	1	2	1	1	3	3	3	45.14	0
2	61	2	1	4	1	1	3	2	2	45.14	0
2	48	1	1	4	1	1	3	2	3	51.19	1
2	999	1	2	3	1	2	3	2	2	51.19	1
2	61	1	1	99	2	1	3	3	2	45.14	0
2	79	2	2	2	1	1	2	3	3	56.7	1
2	56	2	1	3	2	2	3	3	2	51.19	1
2	73	2	1	4	1	1	3	4	2	45.14	0
2	72	2	1	4	1	1	3	2	2	51.19	1
2	81	1	2	4	1	1	3	3	2	45.14	0
2	75	1	1	3	1	1	1	4	2	56.7	1
2	73	2	1	2	1	1	2	3	1	56.7	1
2	78	1	3	4	1	1	2	4	1	56.7	1
2	70	2	99	3	1	2	1	2	1	38.33	0
2	61	2	1	4	1	1	3	2	1	45.14	0
2	75	2	1	4	1	1	2	2	2	51.19	1
2	73	2	1	4	1	2	2	3	3	56.7	1
2	80	1	1	3	1	1	1	3	2	56.7	1
2	67	2	1	3	1	1	3	2	2	38.33	0
2	62	1	3	4	2	2	3	2	2	30.09	0
2	79	2	3	3	2	1	2	3	3	51.19	1
2	78	1	3	4	2	3	4	2	2	45.14	0
2	86	2	3	4	1	2	2	3	3	51.19	1
2	75	1	3	4	1	1	3	2	3	45.14	0
2	71	1	3	4	1	1	1	3	2	56.7	1
2	75	2	3	4	1	1	4	1	99	38.33	0
2	74	1	3	3	1	1	3	1	1	38.33	0
2	75	2	3	4	1	1	1	4	2	56.7	1
2	83	2	3	4	2	2	4	1	2	45.14	0
2	82	2	3	4	1	2	2	3	3	56.7	1
2	77	1	3	4	2	1	2	4	3	38.33	0
2	90	2	3	4	2	1	2	4	2	45.14	0
2	76	1	1	2	2	1	2	3	1	56.7	1
2	63	2	3	4	1	1	1	3	2	45.14	0
2	63	2	2	4	1	3	2	4	2	56.7	1
2	78	2	1	99	1	1	1	3	2	51.19	1
2	61	1	1	3	2	1	3	3	3	56.7	1
2	69	1	1	4	2	1	2	3	2	51.19	1
2	72	1	1	1	1	1	1	4	1	56.7	1
2	65	2	3	4	1	1	3	1	1	51.19	1
2	84	2	1	3	1	2	1	2	1	56.7	1
2	89	1	1	4	99	1	2	2	2	51.19	1
2	76	2	2	2	1	1	2	99	3	45.14	0
2	64	1	1	4	2	3	3	2	1	38.33	0
2	85	2	3	4	1	1	2	3	1	45.14	0
2	74	2	3	4	1	3	3	2	2	45.14	0
2	66	2	1	4	1	3	3	2	1	51.19	1
2	66	1	1	4	1	1	3	3	2	51.19	1
2	70	1	1	2	1	1	2	2	1	56.7	1
2	68	1	1	2	2	1	1	2	2	56.7	1
2	61	2	2	4	1	1	2	2	3	51.19	1
2	66	1	2	4	1	1	2	3	2	56.7	1
2	55	2	2	3	1	1	1	3	3	51.19	1
2	82	2	2	4	2	1	1	3	3	56.7	1
2	76	2	1	2	1	3	3	2	1	38.33	0
2	80	1	1	2	1	3	3	3	1	38.33	0
2	54	1	3	4	1	1	4	1	1	30.09	0
2	63	2	3	4	1	1	3	1	1	45.14	0
2	91	2	3	4	1	1	3	2	1	45.14	0
2	66	2	3	4	1	1	2	2	1	30.09	0
2	61	2	3	4	2	2	4	1	1	30.09	0
2	68	1	3	4	2	3	4	1	1	30.09	0
2	63	1	1	4	1	2	4	2	2	56.7	1
2	63	1	1	4	1	2	4	2	2	56.7	1
2	52	2	1	3	2	1	2	4	4	56.7	1
2	26	2	1	3	2	1	1	4	4	56.7	1
2	69	2	1	3	1	1	2	2	2	51.19	1
2	69	1	1	3	1	1	2	2	2	45.14	0
2	61	2	2	4	1	1	4	3	1	45.14	0
2	68	1	2	3	1	1	4	4	1	38.33	0
2	80	2	1	4	2	1	2	3	1	45.14	0
2	80	2	1	4	2	1	3	3	2	51.19	1
2	80	2	3	3	1	1	2	2	3	56.7	1
2	51	1	1	4	1	1	3	3	1	45.14	0
2	69	2	1	4	2	3	2	3	3	30.09	0
2	69	2	1	4	2	3	4	3	4	30.09	0
2	84	1	2	3	2	2	2	3	1	56.7	1
2	70	1	1	3	1	1	3	99	1	38.33	0
2	44	2	1	4	1	1	2	4	2	38.33	0
2	68	2	1	3	1	1	2	4	3	38.33	0
2	73	1	1	2	1	3	3	2	2	51.19	1
2	68	2	3	3	1	2	2	3	2	45.14	0
2	68	2	3	3	1	2	2	3	2	45.14	0
2	72	2	3	4	1	1	2	3	3	56.7	1
2	76	1	3	4	2	1	4	1	1	56.7	1
2	72	1	3	4	1	2	3	4	2	45.14	0
2	999	3	99	3	2	1	2	4	3	51.19	1
2	80	2	2	3	1	1	2	4	2	56.7	1
2	70	1	1	4	1	1	2	4	2	56.7	1
2	78	2	1	2	1	99	2	3	3	56.7	1
2	69	1	1	4	1	1	1	4	4	56.7	1
2	65	2	3	4	1	1	3	99	2	38.33	0
2	76	1	2	3	2	1	2	3	3	51.19	1
2	30	2	1	4	2	2	2	4	4	56.7	1
2	40	1	1	3	1	1	2	3	3	45.14	0
2	50	2	1	4	2	1	4	1	1	45.14	0
2	56	1	1	4	1	1	4	1	4	51.19	1
2	999	1	1	4	2	1	3	1	1	45.14	0
2	79	2	3	4	1	2	3	2	1	56.7	1
2	83	1	3	3	1	3	2	3	1	51.19	1
2	75	2	2	4	1	2	4	1	1	51.19	1
2	78	1	2	4	1	99	3	1	1	45.14	0
2	61	1	3	4	1	2	2	3	2	51.19	1
2	64	2	3	4	1	1	4	2	2	38.33	0
2	70	2	2	4	99	3	4	1	1	30.09	0
2	67	2	2	4	1	1	2	4	4	56.7	1
2	72	1	2	3	1	2	2	99	99		99
2	72	2	2	4	2	2	2	4	3	38.33	0
2	73	1	2	4	2	1	1	4	2	45.14	0
2	69	1	1	3	2	1	1	4	4	56.7	1
2	80	2	1	4	1	2	3	1	2	56.7	1
2	53	1	1	3	1	2	4	2	1	45.14	0
2	58	2	1	3	1	2	4	1	1	38.33	0
2	40	1	1	4	1	1	1	4	2	51.19	1
2	75	1	1	4	1	1	3	2	1	56.7	1
2	49	1	3	4	1	1	2	2	2	56.7	1
2	53	2	3	4	2	1	3	1	2	56.7	1
2	41	1	3	4	2	1	2	4	4	56.7	1
2	68	1	1	99	1	1	2	4	1	56.7	1
2	999	1	1	3	1	1	2	4	1	56.7	1
2	999	1	1	3	1	1	2	4	1	56.7	1
2	52	2	1	4	1	1	2	3	2	45.14	0
2	81	1	1	4	1	2	3	3	2	45.14	0
2	81	1	1	2	2	3	4	4	2	45.14	0
2	51	1	1	3	2	3	3	2	3	38.33	0
2	78	1	2	2	1	1	2	2	2	45.14	0
2	75	1	1	2	1	3	4	1	1	30.09	0
2	70	1	1	2	1	1	4	1	1	30.09	0
2	53	2	2	4	1	1	2	2	2	45.14	0
2	84	2	3	4	2	2	3	4	4	56.7	1
2	84	2	3	4	2	2	2	4	4	45.14	0
2	71	1	1	3	2	2	2	4	4	38.33	0
2	71	2	1	4	2	1	2	4	2	56.7	1
2	81	1	1	3	2	1	2	3	3	51.19	1
2	87	99	99	4	1	1	3	2	1	30.09	0
2	37	2	1	4	2	1	2	2	1	38.33	0
2	66	1	1	3	1	1	1	4	2	30.09	0
2	83	2	1	4	1	2	3	2	2	56.7	1
2	74	2	2	4	2	2	3	4	3	30.09	0
2	63	1	1	3	1	1	3	2	1	45.14	0
2	74	1	1	1	1	1	1	4	3	51.19	1
2	51	2	1	4	2	1	3	3	1	45.14	0
2	57	1	1	4	2	1	2	4	3	30.09	0
2	73	2	3	4	1	2	4	1	3	56.7	1
2	72	1	3	3	1	1	4	1	4		99
2	52	1	1	1	1	1	3	2	1	51.19	1
2	72	1	1	1	1	2	3	1	1	38.33	0
2	58	2	1	1	2	2	2	3	3	51.19	1
2	58	2	99	1	99	2	2	3	3	51.19	1
2	39	1	1	4	2	2	3	3	2	56.7	1
2	40	2	1	4	2	2	3	3	3	56.7	1
2	65	2	1	4	1	1	3	2	1	45.14	0
2	73	1	1	4	1	2	3	1	1	38.33	0
2	67	1	1	4	1	1	2	3	3	56.7	1
2	53	1	2	2	1	1	1	4	1	38.33	0
2	54	2	2	2	1	1	2	3	2	45.14	0
2	70	1	2	3	1	1	2	3	3	51.19	1
2	68	2	2	3	1	1	2	2	2	45.14	0
2	68	1	3	3	1	1	1	4	2	56.7	1
2	69	2	2	3	1	1	1	2	1	45.14	0
2	62	2	1	2	1	1	3	2	1	45.14	0
2	58	2	1	4	1	1	3	1	2	51.19	1
2	68	2	1	3	1	1	2	2	2	45.14	0
2	81	2	2	2	2	1	1	4	1	45.14	0
2	51	1	3	4	1	1	2	2	2	51.19	1
2	53	2	3	4	2	2	4	1	1	38.33	0
2	47	1	2	4	1	2	2	3	1	45.14	0
2	42	2	2	3	1	1	2	3	2	38.33	0
2	47	2	2	3	1	1	2	4	3	51.19	1
2	46	1	2	3	2	1	2	4	4	56.7	1
2	43	1	1	1	1	1	1	3	3	56.7	1
2	69	1	1	1	1	1	3	2	1	38.33	0
2	58	2	1	1	1	1	3	3	2	56.7	1
2	65	1	1	2	1	1	3	1	1	38.33	0
2	56	2	1	4	1	1	2	3	3	51.19	1
2	48	1	1	2	2	1	1	3	3	56.7	1
2	84	2	3	4	99	2	3	2	1	45.14	0
2	77	1	3	2	1	1	3	3	3	56.7	1
2	82	1	2	3	1	1	2	3	1	56.7	1
2	62	2	1	4	1	1	3	4	3	51.19	1
2	65	2	2	3	99	3	3	2	2	38.33	0
2	71	2	1	1	1	1	2	4	3	45.14	0
2	51	1	1	1	1	2	2	2	2	38.33	0
2	86	1	1	1	1	2	3	2	2	45.14	0
2	61	1	1	1	2	1	2	4	2	56.7	1
2	58	2	1	1	2	1	2	4	2	56.7	1
2	80	1	1	1	1	1	1	3	3	51.19	1
2	54	1	1	4	1	3	4	1	4	38.33	0
2	44	1	1	1	2	2	3	3	3	45.14	0
2	62	1	1	1	1	3	4	2	1	45.14	0
2	42	1	1	2	1	1	2	3	3	51.19	1
2	43	2	1	2	1	1	2	3	3	45.14	0
2	75	1	1	2	2	1	4	4	4	56.7	1
2	75	1	1	1	1	1	2	3	1	51.19	1
2	71	2	2	3	1	1	3	3	2	51.19	1
2	46	1	1	4	1	1	2	3	2	56.7	1
2	43	2	1	4	2	1	3	4	2	56.7	1
2	61	2	3	3	2	1	3	3	2	45.14	0
2	68	2	3	3	1	99	2	2	2	45.14	0
2	72	2	3	4	1	1	3	1	1	56.7	1
2	64	2	2	2	1	1	3	2	3	45.14	0
2	65	2	2	3	1	1	2	3	2	38.33	0
2	73	1	1	3	2	1	2	3	3	51.19	1
2	75	1	3	3	2	2	2	3	3	45.14	0
2	84	2	1	4	1	1	2	3	2	56.7	1
2	72	2	3	4	1	3	3	4	4	51.19	1
2	67	2	1	2	1	99	3	2	1	30.09	0
2	79	1	1	2	1	1	2	4	4	45.14	0
2	70	1	1	1	1	1	2	3	3	56.7	1
2	70	1	1	1	2	1	2	3	3	56.7	1
2	70	1	2	3	1	1	3	4	2	51.19	1
2	97	2	3	4	1	1	1	1	1	51.19	1
2	54	2	3	4	99	2	3	2	3	30.09	0
2	53	1	3	4	1	1	2	4	3	56.7	1
2	68	1	3	4	2	1	2	3	2	51.19	1
2	67	2	3	4	1	1	2	4	3	45.14	0
2	71	1	2	4	2	1	3	4	1	30.09	0
2	75	1	1	1	1	1	2	4	1	56.7	1
2	67	1	1	3	2	1	2	3	1	56.7	1
2	68	1	1	1	1	1	2	3	1	56.7	1
2	64	1	1	1	1	1	2	3	1	51.19	1
2	69	2	1	1	1	2	3	3	3	56.7	1
2	59	2	1	4	1	1	2	3	1	56.7	1
2	48	1	1	4	1	1	3	2	1	45.14	0
2	68	1	1	2	1	1	3	2	1	45.14	0
2	65	2	1	4	1	99	99	99	2	56.7	1
2	100	1	3	4	1	1	2	3	3	45.14	0
2	67	1	3	4	1	1	3	2	2	45.14	0
2	55	1	3	4	1	1	2	4	3	56.7	1
2	86	2	2	3	1	1	3	2	2	45.14	0
2	26	2	3	3	2	1	1	3	1	38.33	0
2	67	2	2	3	1	1	2	4	3	45.14	0
2	40	1	3	3	1	3	4	1	1	45.14	0
2	40	3	3	4	1	3	4	1	1	30.09	0
2	77	1	1	1	1	1	2	3	2	45.14	0
2	77	2	1	1	1	1	2	3	4	56.7	1
2	71	1	1	1	1	1	2	3	3	51.19	1
2	69	2	1	1	1	1	2	3	3	51.19	1
2	67	1	1	2	1	2	2	99	2	45.14	0
2	69	2	1	2	1	2	3	2	3	51.19	1
2	55	2	1	4	2	1	2	3	2	51.19	1
2	84	2	2	2	1	1	2	4	1	51.19	1
2	66	2	3	2	1	1	3	3	3	51.19	1
2	61	2	3	4	1	2	2	3	3	45.14	0
2	81	2	1	3	1	1	2	2	2	38.33	0
2	60	2	2	4	1	1	2	2	1	56.7	1
2	63	1	3	4	1	1	3	4	2	51.19	1
2	68	2	2	4	1	1	2	3	2	38.33	0
2	80	1	2	2	1	1	2	3	2	45.14	0
2	67	1	3	99	2	99	99	99	99		99
2	65	2	3	4	2	1	2	4	3	45.14	0
2	63	1	3	3	1	1	1	2	3	51.19	1
2	81	1	2	4	1	3	1	3	4	45.14	0
2	78	2	2	4	2	1	1	3	3	51.19	1
2	50	1	1	4	2	2	3	3	2	30.09	0
2	83	2	1	3	1	1	3	1	1	38.33	0
2	57	2	1	3	1	1	4	1	1	51.19	1
2	39	1	1	1	1	1	1	4	2	56.7	1
2	999	2	1	2	1	1	3	2	2	45.14	0
2	45	2	3	4	1	1	1	4	1	51.19	1
2	50	2	1	4	1	1	99	99	1	51.19	1
2	67	2	1	4	1	1	3	1	1	45.14	0
2	66	1	3	4	1	1	2	3	3	56.7	1
2	65	1	2	4	1	1	1	3	3	56.7	1
2	72	2	3	2	2	1	1	2	2	51.19	1
2	75	1	1	3	1	1	2	3	2	45.14	0
2	76	2	1	2	1	1	2	3	2	45.14	0
2	61	1	2	4	1	1	2	3	3	56.7	1
2	55	1	2	3	1	1	2	3	1	45.14	0
2	52	2	2	4	1	1	2	3	2	56.7	1
2	41	1	3	3	1	1	2	3	2	45.14	0
2	69	1	2	4	2	2	1	4	2	51.19	1
2	51	1	2	4	1	1	4	4	1	51.19	1
2	47	1	1	3	1	2	2	3	3	56.7	1
2	39	2	1	3	1	1	2	3	2	45.14	0
2	46	1	1	4	1	1	2	3	1	56.7	1
2	52	2	1	4	1	1	1	4	3	56.7	1
2	42	1	1	99	1	1	1	4	3	56.7	1
2	30	2	3	4	1	1	4	1	1	51.19	1
2	77	1	1	1	1	3	2	4	4	56.7	1
2	36	1	1	1	1	2	2	4	2	45.14	0
2	52	2	3	4	1	3	3	3	1	38.33	0
2	65	1	1	1	1	1	1	4	3	45.14	0
2	56	1	3	3	1	1	2	4	2	56.7	1
2	31	2	3	4	1	1	2	3	3	51.19	1
2	51	1	1	2	1	1	1	4	1	45.14	0
2	42	1	3	4	1	1	2	4	1	51.19	1
2	73	1	1	2	1	1	2	2	1	45.14	0
2	71	1	3	4	1	1	2	3	3	56.7	1
2	48	2	1	4	2	1	2	3	2	51.19	1
2	53	2	1	1	2	1	2	3	2	56.7	1
2	57	2	1	1	1	1	1	4	4	51.19	1
2	58	1	1	1	1	1	1	4	1	56.7	1
2	26	1	2	2	1	2	2	3	2	56.7	1
2	29	2	3	4	1	1	1	3	1	38.33	0
2	69	2	1	1	1	2	3	3	2	51.19	1
2	38	2	2	3	1	1	2	3	2	51.19	1
2	51	2	1	4	1	1	4	4	4	56.7	1
2	47	1	1	4	1	1	3	1	1	51.19	1
2	59	1	1	3	1	2	3	1	1	38.33	0
2	71	1	2	4	2	1	1	4	1	45.14	0
2	47	2	1	4	1	1	3	3	3	56.7	1
2	52	2	3	4	2	1	2	2	2	45.14	0
2	67	1	3	4	2	1	1	4	1	51.19	1
2	45	2	1	4	1	1	1	3	2	51.19	1
2	67	1	1	3	2	1	3	4	3	45.14	0
2	69	2	3	4	1	2	1	4	4	56.7	1
2	71	1	3	4	2	1	2	4	3	51.19	1
2	38	2	1	4	1	1	2	3	2	45.14	0
2	35	2	1	3	1	1	2	3	1	38.33	0
2	36	2	1	3	1	1	1	4	3	56.7	1
2	62	1	3	4	2	1	2	1	2	51.19	1
2	44	1	3	4	1	3	4	3	1	38.33	0
2	54	1	3	3	2	1	1	4	3	56.7	1
2	53	2	1	3	2	1	2	1	1	56.7	1
2	43	2	1	3	1	2	2	3	3	56.7	1
2	48	2	3	4	2	2	3	1	2	45.14	0
2	54	2	2	3	1	1	2	2	1	45.14	0
2	68	1	2	3	2	1	2	4	3	45.14	0
2	72	1	1	3	1	1	1	2	1	56.7	1
2	35	2	2	3	1	1	2	2	2	45.14	0
2	62	1	1	3	1	1	2	3	2	51.19	1
2	66	2	1	4	1	1	1	4	3	56.7	1
2	63	2	1	4	1	1	2	4	2	45.14	0
2	67	2	3	4	1	1	2	3	1	51.19	1
2	61	1	1	2	1	1	2	3	3	51.19	1
2	68	2	1	4	1	1	3	3	1	45.14	0
2	47	1	1	3	1	1	2	3	1	51.19	1
2	57	1	2	4	2	1	2	3	1	30.09	0
2	39	2	2	4	1	1	3	4	2	51.19	1
2	60	2	1	4	1	1	1	4	3	51.19	1
2	73	1	1	4	1	1	3	2	2	56.7	1
2	67	1	1	4	1	1	4	1	1	45.14	0
2	63	2	2	3	1	2	3	2	2	45.14	0
2	58	2	3	4	1	1	2	2	1	51.19	1
2	54	1	3	3	2	1	2	4	1	51.19	1
2	60	1	2	3	1	1	1	2	2	56.7	1
2	54	1	3	4	1	1	2	4	3	45.14	0
2	67	1	2	4	1	1	2	3	2	56.7	1
2	30	1	3	2	1	1	2	4	2	45.14	0
2	73	2	3	4	1	1	2	2	1	45.14	0
2	52	1	1	4	1	1	2	3	2	45.14	0
2	68	2	3	4	2	1	2	3	2	56.7	1
2	72	1	3	4	1	1	2	4	2	56.7	1
2	68	1	2	4	1	1	1	4	4	45.14	0
2	74	1	1	2	1	1	2	4	3	56.7	1
2	74	1	1	2	1	1	2	2	1	51.19	1
2	57	1	2	2	1	1	1	4	1	51.19	1
2	73	1	1	4	1	1	3	3	1	51.19	1
2	48	2	2	3	1	1	4	1	1	45.14	0
2	31	1	1	3	2	1	2	4	2	38.33	0
2	52	2	1	4	2	1	3	2	1	38.33	0
2	61	1	3	4	1	2	3	3	1	38.33	0
2	39	2	2	4	1	1	1	2	3	56.7	1
2	43	3	2	3	2	1	3	2	2	45.14	0
2	72	1	2	3	1	1	1	4	4	51.19	1
2	43	2	3	3	1	1	2	3	3	56.7	1
2	63	1	3	3	1	1	1	4	1	45.14	0
2	71	1	1	4	1	1	1	4	4	56.7	1
2	44	2	99	4	1	1	1	4	1	51.19	1
2	67	1	2	3	2	1	1	3	2	51.19	1
2	67	1	2	4	1	1	1	4	1	56.7	1
2	58	1	1	4	2	1	2	4	3	56.7	1
2	93	1	2	4	1	3	1	3	3	56.7	1
2	70	3	1	3	1	2	2	3	2	45.14	0
2	77	1	3	2	2	3	4	1	1	38.33	0
2	63	1	1	4	2	1	2	4	1	45.14	0
2	65	2	1	4	1	1	2	4	2	51.19	1
2	77	2	3	3	1	3	3	2	2	45.14	0
2	49	1	3	3	1	1	2	3	2	45.14	0
2	57	1	1	3	2	1	2	3	1	51.19	1
2	35	2	1	4	2	3	4	1	2	56.7	1
2	55	1	3	3	2	1	2	1	1	38.33	0
2	37	1	1	4	2	1	2	4	2	45.14	0
2	43	2	3	4	2	1	2	2	3	51.19	1
3	90	2	3	4	2	2	2	3	2	38.33	0
3	93	1	3	4	2	1	2	3	2	51.19	1
3	95	2	3	4	1	2	2	2	2	56.7	1
3	77	2	3	4	1	1	3	3	1	51.19	1
3	93	2	3	4	1	1	2	2	2	38.33	0
3	76	2	3	4	99	1	4	99	1	45.14	0
3	76	1	99	4	1	1	2	3	3	56.7	1
3	75	1	3	3	1	3	4	2	1	56.7	1
3	72	1	3	3	1	1	3	2	1	51.19	1
3	67	1	3	4	2	1	1	4	3	56.7	1
3	40	1	3	4	1	2	2	4	2	56.7	1
3	66	2	2	3	1	3	3	2	2	45.14	0
3	73	1	1	3	1	1	2	3	2	56.7	1
3	73	2	1	4	2	2	4	2	1	51.19	1
3	67	2	3	3	99	3	2	3	2	45.14	0
3	75	1	1	4	1	1	2	4	3	56.7	1
3	75	1	1	4	1	1	2	4	3	56.7	1
3	80	2	2	2	1	1	2	3	2	45.14	0
3	83	1	2	4	2	2	2	3	2	45.14	0
3	70	1	2	2	1	1	3	1	1	38.33	0
3	67	2	2	4	1	1	4	2	1	38.33	0
3	75	1	99	4	1	2	2	3	1	56.7	1
3	75	2	2	4	1	1	2	3	2	51.19	1
3	63	2	1	4	1	1	1	3	4	51.19	1
3	64	1	1	3	1	1	1	3	2	51.19	1
3	70	2	1	4	2	2	3	3	2	38.33	0
3	71	1	1	4	2	2	3	3	3	38.33	0
3	70	1	3	4	1	1	2	2	1	56.7	1
3	68	2	3	4	1	2	2	2	2	56.7	1
3	71	1	1	2	2	2	3	3	2	56.7	1
3	70	2	1	2	2	2	2	3	2	56.7	1
3	69	1	2	4	2	3	4	4	2	38.33	0
3	67	2	1	3	2	1	2	3	3	51.19	1
3	68	1	1	3	2	1	2	3	3	51.19	1
3	71	2	1	4	1	1	1	4	4	56.7	1
3	72	1	1	4	1	1	1	4	4	56.7	1
3	72	1	1	3	1	3	4	2	1	30.09	0
3	72	2	1	3	1	1	3	2	3	51.19	1
3	76	2	3	4	1	1	4	3	2	51.19	1
3	77	99	3	4	1	2	3	3	2	56.7	1
3	68	2	3	3	1	3	3	1	1	38.33	0
3	73	1	3	3	1	3	3	1	1	38.33	0
3	69	1	3	3	1	1	2	2	1	51.19	1
3	68	2	3	3	1	2	2	1	1	51.19	1
3	86	2	1	4	1	2	1	1	2	51.19	1
3	58	2	1	4	1	1	1	2	2	56.7	1
3	34	1	3	4	1	1	3	3	3	45.14	0
3	58	2	3	4	1	1	3	3	3	45.14	0
3	75	1	3	4	1	1	1	4	2	56.7	1
3	73	2	3	4	1	99	99	3	2	56.7	1
3	43	2	2	3	1	2	3	3	2	51.19	1
3	43	1	2	3	1	2	3	3	2	45.14	0
3	72	2	3	4	1	1	3	2	2	51.19	1
3	46	2	3	4	1	1	4	2	4	51.19	1
3	84	2	1	4	1	2	3	1	1	51.19	1
3	64	2	1	3	1	3	3	1	1	30.09	0
3	87	1	1	2	1	1	1	4	4	56.7	1
3	28	1	1	3	99	1	2	3	3	45.14	0
3	79	2	2	3	1	1	3	2	1	38.33	0
3	80	1	2	2	1	2	3	99	1	51.19	1
3	999	1	1	4	1	1	1	4	2	56.7	1
3	999	2	1	4	1	1	1	4	4	56.7	1
3	82	1	2	4	2	2	2	4	3	45.14	0
3	78	2	2	4	1	3	3	2	2	45.14	0
3	77	2	1	4	1	2	2	2	2	51.19	1
3	74	2	1	4	1	1	1	4	4	56.7	1
3	76	1	1	4	1	1	1	4	3	56.7	1
3	72	1	1	4	1	2	2	2	2	56.7	1
3	70	2	1	4	1	2	3	1	2	56.7	1
3	73	2	2	99	1	99	2	3	2	45.14	0
3	69	1	2	4	2	1	2	3	2	56.7	1
3	83	2	1	4	2	1	2	4	2	56.7	1
3	86	1	1	4	1	1	1	4	4	56.7	1
3	70	1	1	4	1	99	4	1	1	30.09	0
3	78	1	1	3	1	2	3	2	3	51.19	1
3	75	2	3	4	1	1	3	99	1	56.7	1
3	82	1	3	4	1	3	4	99	1	56.7	1
3	73	1	2	4	1	2	3	2	2	45.14	0
3	70	2	2	4	1	2	3	2	2	45.14	0
3	72	2	3	4	1	1	3	1	3	56.7	1
3	75	1	3	4	1	1	3	1	3	56.7	1
3	69	1	1	4	2	1	1	4	4	56.7	1
3	61	2	1	3	1	1	3	2	2	56.7	1
3	63	1	1	4	2	1	3	3	2	51.19	1
3	91	1	3	4	1	2	2	3	3	45.14	0
3	74	1	1	4	1	1	2	2	2	51.19	1
3	72	1	1	2	1	3	4	2	1	38.33	0
3	74	2	1	3	1	1	3	3	3	51.19	1
3	52	1	1	2	1	1	2	3	3	51.19	1
3	80	2	1	3	1	1	2	2	3	45.14	0
3	93	2	2	4	99	3	3	2	1	45.14	0
3	61	2	1	4	2	1	2	1	3	51.19	1
3	52	2	1	4	1	1	3	3	2	56.7	1
3	72	2	1	4	1	1	3	1	1	45.14	0
3	75	1	1	2	1	1	2	3	2	51.19	1
3	79	1	1	4	1	1	2	3	1	45.14	0
3	65	1	1	3	1	1	2	2	2	45.14	0
3	68	1	3	4	1	1	3	3	3	51.19	1
3	72	2	3	4	1	2	3	3	2	45.14	0
3	52	1	1	3	1	1	3	1	2	45.14	0
3	72	2	2	4	1	3	3	3	3	51.19	1
3	79	1	3	3	1	1	2	2	1	45.14	0
3	68	1	2	3	1	1	2	3	2	51.19	1
3	74	2	2	4	1	1	2	4	3	51.19	1
3	63	1	2	4	2	1	2	4	3	51.19	1
3	87	2	2	2	1	3	2	4	2	38.33	0
3	90	1	2	3	2	2	4	1	1	30.09	0
3	74	1	1	2	1	1	3	2	2	51.19	1
3	77	2	1	3	2	1	2	4	2	56.7	1
3	81	1	1	4	2	1	2	4	2	56.7	1
3	80	2	1	4	1	3	2	3	1	51.19	1
3	72	2	1	2	1	1	3	2	1	56.7	1
3	83	1	1	2	1	99	3	3	1	56.7	1
3	88	2	1	4	2	1	1	3	2	56.7	1
3	78	2	2	4	2	2	3	4	4	56.7	1
3	80	1	1	4	1	2	2	3	99	56.7	1
3	77	2	1	4	1	2	2	3	99	56.7	1
3	66	1	1	3	1	1	2	3	2	51.19	1
3	68	1	1	4	1	1	2	2	2	45.14	0
3	81	1	1	4	1	3	2	2	2	45.14	0
3	69	1	1	3	1	2	3	2	2	45.14	0
3	80	2	2	3	2	1	2	3	2	45.14	0
3	74	1	1	99	1	3	2	3	1	45.14	0
3	79	1	2	4	1	1	2	2	1	56.7	1
3	73	1	2	3	1	99	2	3	1	45.14	0
3	74	1	1	4	1	1	2	3	2	51.19	1
3	74	1	3	4	1	1	1	4	4	51.19	1
3	58	1	3	3	1	1	2	3	4	56.7	1
3	62	1	1	2	1	1	2	2	3	56.7	1
3	42	2	3	4	1	2	2	2	2	51.19	1
3	75	1	3	4	1	1	3	1	1	56.7	1
3	73	2	3	3	1	2	2	1	3	45.14	0
3	73	1	1	4	1	1	3	2	2	38.33	0
3	70	1	1	4	1	2	3	99	2	45.14	0
3	73	1	3	4	1	1	2	2	2	56.7	1
3	78	2	1	4	1	1	4	1	2	51.19	1
3	80	1	3	4	1	1	2	3	1	38.33	0
3	76	1	3	2	1	1	2	1	1	56.7	1
3	65	1	1	3	2	3	3	2	1	30.09	0
3	63	1	1	4	2	3	4	2	1	51.19	1
3	77	1	2	3	1	1	2	3	1	51.19	1
3	75	2	1	2	1	1	2	3	2	45.14	0
3	86	2	1	2	1	1	2	3	3	51.19	1
3	79	1	1	3	1	2	3	1	1	56.7	1
3	69	1	3	3	1	2	2	2	1	51.19	1
3	69	2	1	4	2	3	3	3	3	51.19	1
3	61	1	2	4	2	1	3	3	2	56.7	1
3	70	2	1	2	1	2	3	3	1	45.14	0
3	65	1	1	2	2	1	2	3	2	38.33	0
3	70	1	1	2	2	1	2	4	2	45.14	0
3	75	1	1	2	1	2	3	4	3	45.14	0
3	71	1	2	3	1	3	4	3	3	38.33	0
3	63	1	1	4	1	1	2	4	1	45.14	0
3	74	2	2	4	2	3	4	4	4	51.19	1
3	71	2	2	3	1	2	3	2	1	51.19	1
3	87	2	2	3	1	1	2	2	1	51.19	1
3	70	1	2	4	1	1	2	3	2	56.7	1
3	72	1	1	3	1	1	2	2	2	56.7	1
3	87	1	1	4	1	1	2	3	4	51.19	1
3	71	2	3	4	99	99	1	1	1		99
3	69	2	1	4	2	2	2	2	2	51.19	1
3	67	1	3	4	1	1	2	3	3	56.7	1
3	56	1	3	4	2	1	2	3	3	51.19	1
3	73	1	3	3	1	3	2	4	2	38.33	0
3	80	1	1	4	1	1	1	3	1	51.19	1
3	75	2	1	4	1	1	1	3	1	51.19	1
3	75	1	3	4	1	1	1	4	1	45.14	0
3	61	2	3	4	1	1	3	2	2	51.19	1
3	72	2	3	4	1	2	3	2	3	45.14	0
3	63	1	1	3	1	2	3	3	1	51.19	1
3	55	1	3	4	1	1	2	3	1	56.7	1
3	83	1	3	4	1	1	3	3	1	51.19	1
3	55	1	3	3	1	1	1	4	2	45.14	0
3	51	2	3	4	2	1	2	3	3	51.19	1
3	78	2	1	4	1	3	1	3	2	38.33	0
3	78	2	3	4	1	3	4	1	1	30.09	0
3	52	1	3	3	1	2	3	1	2	45.14	0
3	48	2	3	2	1	1	3	1	1	56.7	1
3	72	1	3	4	2	2	4	1	3	51.19	1
3	91	2	3	3	1	2	2	3	3	56.7	1
3	79	2	3	4	1	1	99	3	2	38.33	0
3	80	1	3	4	1	1	2	4	2	38.33	0
3	999	1	3	4	1	3	4	1	1	38.33	0
3	70	2	1	4	2	1	2	3	3	56.7	1
3	62	2	1	4	1	3	4	1	1	30.09	0
3	64	1	1	4	1	3	4	2	1	38.33	0
3	72	1	2	4	2	1	2	3	2	56.7	1
3	86	1	2	4	1	1	2	3	3	51.19	1
3	60	1	3	3	1	1	2	4	4	45.14	0
3	55	2	3	3	1	1	2	4	3	51.19	1
3	80	1	3	4	1	1	3	4	2	51.19	1
3	61	3	3	4	1	1	4	1	1	56.7	1
3	76	1	3	4	1	3	3	2	2	51.19	1
3	72	1	3	2	2	1	2	2	2	56.7	1
3	60	2	3	2	2	1	2	3	3	45.14	0
3	75	1	3	4	1	1	2	3	1	45.14	0
3	75	1	2	3	1	2	2	4	2	56.7	1
3	68	2	2	3	1	2	2	3	1	51.19	1
3	63	2	1	4	1	1	2	1	1	51.19	1
3	36	2	1	4	1	1	2	3	2	56.7	1
3	57	1	1	2	1	1	1	4	1	56.7	1
3	70	1	1	4	2	1	4	4	4	56.7	1
3	70	2	1	4	1	1	3	3	2	45.14	0
3	66	1	1	3	1	2	2	2	2	56.7	1
3	82	1	3	4	1	1	1	4	1	51.19	1
3	68	1	3	4	2	1	1	4	4	56.7	1
3	73	1	3	3	1	1	2	3	2	51.19	1
3	42	2	1	4	1	3	4	1	2	45.14	0
3	51	2	1	4	1	1	1	4	2	56.7	1
3	999	1	1	2	1	2	99	99	2	56.7	1
3	75	1	1	3	2	3	2	3	2	45.14	0
3	74	2	3	4	1	1	2	3	1	56.7	1
3	82	1	99	99	99	99	99	99	99		99
3	72	1	1	2	2	3	4	4	1	30.09	0
3	69	2	3	3	99	2	3	1	1	56.7	1
3	68	1	3	3	1	1	3	3	1	45.14	0
3	62	2	3	3	1	1	3	3	1	45.14	0
3	59	2	2	2	1	1	2	3	3	45.14	0
3	74	1	1	3	1	1	3	3	3	56.7	1
3	70	2	1	3	1	1	3	1	2	51.19	1
3	72	2	1	4	1	1	2	4	2	45.14	0
3	75	1	1	4	2	1	3	4	4	30.09	0
3	76	2	2	4	1	1	2	4	1	56.7	1
3	74	1	2	4	1	1	2	3	2	56.7	1
3	60	2	2	4	2	1	1	4	4	56.7	1
3	60	1	2	4	2	1	1	4	4	56.7	1
3	72	2	1	3	1	2	3	3	2	56.7	1
3	20	1	1	2	1	1	2	1	1	45.14	0
3	90	2	1	2	1	2	2	2	2	56.7	1
3	67	1	3	4	2	2	3	1	3	56.7	1
3	89	1	2	4	2	2	3	2	2	56.7	1
3	67	2	1	3	1	1	99	99	2		99
3	74	1	3	2	1	3	3	99	2	38.33	0
3	75	1	3	4	1	3	4	1	1	45.14	0
3	74	2	3	4	1	1	3	2	3	45.14	0
3	66	2	3	4	1	1	3	2	2	56.7	1
3	85	1	3	3	1	1	3	2	1	38.33	0
3	80	2	99	3	1	2	3	4	1	38.33	0
3	44	2	1	4	2	1	4	2	1	56.7	1
3	44	2	1	4	2	1	3	2	2	45.14	0
3	87	1	1	4	1	1	1	2	1	45.14	0
3	31	1	1	4	1	1	2	3	3	45.14	0
3	79	1	1	4	1	2	3	4	2	30.09	0
3	74	1	1	4	1	1	3	1	3	45.14	0
3	64	1	1	4	2	1	1	4	3	56.7	1
3	90	2	1	4	1	1	2	3	2	45.14	0
3	75	2	1	4	1	3	4	4	2	56.7	1
3	76	1	1	4	2	3	4	4	4	56.7	1
3	92	1	1	3	1	2	4	4	3	56.7	1
3	72	1	1	3	2	1	3	2	2	38.33	0
3	69	2	1	4	2	2	3	2	1	38.33	0
3	40	2	1	4	1	1	3	1	1	51.19	1
3	72	1	1	4	2	1	2	3	3	51.19	1
3	64	2	1	4	1	3	2	4	2	56.7	1
3	70	1	1	4	1	1	2	4	2	56.7	1
3	74	1	1	3	2	1	1	4	3	51.19	1
3	53	2	1	4	1	1	2	3	1	45.14	0
3	57	1	1	4	1	1	2	3	4	51.19	1
3	64	2	1	2	1	1	3	3	2	56.7	1
3	69	1	1	3	1	1	2	3	1	45.14	0
3	58	1	3	3	1	3	3	1	1	56.7	1
3	83	1	3	4	1	1	1	4	1	56.7	1
3	73	1	3	4	1	3	3	1	2	51.19	1
3	76	2	3	4	1	3	4	1	1	38.33	0
3	75	1	3	4	1	1	2	4	1	56.7	1
3	66	1	1	2	1	1	3	2	1	38.33	0
3	73	2	3	4	2	1	3	4	3	56.7	1
3	71	1	1	2	1	1	2	2	2	45.14	0
3	76	1	3	3	1	3	3	2	2	51.19	1
3	91	2	2	4	1	3	4	3	2	38.33	0
3	55	2	2	3	1	2	3	3	2	38.33	0
3	92	1	1	4	1	1	1	3	3	51.19	1
3	73	1	1	4	1	1	2	4	4	56.7	1
3	51	2	2	4	1	1	2	4	3	51.19	1
3	56	2	2	4	1	1	3	2	2	45.14	0
3	79	2	3	4	2	1	1	2	2	56.7	1
3	74	2	1	4	2	1	3	2	1	51.19	1
3	76	1	1	4	2	3	3	2	99	45.14	0
3	85	1	3	3	1	2	3	2	2	51.19	1
3	64	2	99	3	2	2	3	2	2	38.33	0
3	75	1	3	3	2	1	2	2	2	56.7	1
3	73	2	1	99	1	1	99	1	1	38.33	0
3	48	1	3	4	2	2	4	1	99	30.09	0
3	47	2	3	4	1	2	2	3	1	38.33	0
3	65	2	3	3	1	1	99	99	3	45.14	0
3	69	1	3	3	1	1	3	2	3	56.7	1
3	67	2	2	4	2	3	3	99	1	38.33	0
3	71	1	2	4	1	1	2	3	1	56.7	1
3	66	2	2	4	1	1	2	3	2	38.33	0
3	69	1	2	4	1	3	3	2	2	45.14	0
3	85	2	1	4	99	99	99	2	2		99
3	85	2	1	4	2	2	1	2	2	30.09	0
3	62	1	2	3	2	2	2	2	2	45.14	0
3	67	1	3	3	1	1	3	3	1	45.14	0
3	56	1	99	2	1	2	3	1	1	38.33	0
3	56	1	2	3	1	1	2	3	2	56.7	1
3	84	1	3	4	1	3	4	1	1	30.09	0
3	47	2	99	4	2	3	4	99	1		99
3	47	2	99	4	99	3	4	99	1		99
3	91	2	3	4	99	99	99	99	99	38.33	0
3	76	1	1	3	1	1	2	3	1	38.33	0
3	61	1	1	4	1	2	3	4	2	30.09	0
3	72	1	1	4	2	1	1	2	2	45.14	0
3	75	2	1	4	99	2	2	3	4	51.19	1
3	85	2	1	4	1	1	1	4	3	45.14	0
3	69	1	1	4	1	2	2	2	1	56.7	1
3	71	2	1	4	2	3	3	2	1	45.14	0
3	78	1	3	4	1	2	3	3	3	45.14	0
3	59	1	3	2	2	1	2	4	2	56.7	1
3	95	2	2	4	1	1	3	2	3	30.09	0
3	68	1	1	4	1	1	2	2	3	56.7	1
3	80	2	1	2	1	1	2	1	2	45.14	0
3	49	3	2	3	1	1	2	1	2	45.14	0
3	86	1	1	4	1	3	4	1	1	30.09	0
3	82	1	1	2	1	1	2	4	1	56.7	1
3	73	1	2	4	1	1	2	4	2	38.33	0
3	78	2	2	4	2	1	2	99	99	56.7	1
3	76	1	3	3	1	2	3	1	1	38.33	0
3	61	2	3	4	1	2	3	1	2	56.7	1
3	92	2	3	4	1	1	3	4	2	56.7	1
3	87	2	1	4	1	2	2	3	1	56.7	1
3	65	2	3	4	1	1	2	2	2	51.19	1
3	82	2	1	3	1	3	4	2	2	45.14	0
3	63	1	1	4	1	1	3	4	3	56.7	1
3	51	2	1	3	1	1	2	3	3	51.19	1
3	88	2	2	3	2	1	2	3	2	45.14	0
3	71	1	1	4	1	1	4	1	1	38.33	0
3	58	1	1	3	1	1	1	2	4	56.7	1
3	61	1	1	2	1	1	1	4	3	51.19	1
3	74	1	1	3	1	1	2	4	2	51.19	1
3	75	2	1	4	2	2	2	2	1	56.7	1
3	72	2	3	2	1	1	3	1	1	30.09	0
3	73	1	3	2	1	1	3	2	1	45.14	0
3	74	1	1	3	2	1	2	3	3	56.7	1
3	69	2	1	2	1	1	2	4	2	56.7	1
3	84	2	3	4	1	2	3	3	3	45.14	0
3	84	2	3	4	2	2	3	3	3	51.19	1
3	83	2	1	4	2	1	4	1	1	30.09	0
3	53	2	1	4	1	1	2	1	1	56.7	1
3	81	1	3	3	1	1	3	2	2	45.14	0
3	76	2	3	3	1	1	4	1	2	45.14	0
3	75	2	1	4	1	2	3	3	1	38.33	0
3	40	2	3	4	1	1	1	4	3	45.14	0
3	39	1	3	4	2	1	2	3	3	51.19	1
3	58	2	3	4	1	1	3	2	1	45.14	0
3	62	1	3	4	1	1	1	4	1	51.19	1
3	66	2	1	2	1	1	3	2	99	45.14	0
3	72	1	99	4	1	1	4	3	3	45.14	0
3	38	2	1	4	1	2	2	3	3	45.14	0
3	31	1	1	4	1	1	2	3	2	56.7	1
3	56	2	1	3	1	2	3	1	1	56.7	1
3	62	1	1	2	1	99	4	2	3	56.7	1
3	88	2	2	4	1	2	2	4	4	38.33	0
3	89	1	2	3	1	2	2	4	1	30.09	0
3	70	1	1	2	1	1	2	2	1	56.7	1
3	74	1	2	4	1	1	1	4	3	51.19	1
3	39	1	3	3	1	3	2	3	2	38.33	0
3	64	1	1	2	1	1	2	3	1	56.7	1
3	65	2	3	4	1	1	1	3	1	56.7	1
3	69	1	3	4	1	1	1	4	1	51.19	1
3	65	1	1	4	2	1	2	4	2	51.19	1
3	50	2	3	4	1	1	3	1	1	51.19	1
3	70	1	2	4	1	1	2	3	2	56.7	1
3	51	1	1	4	2	2	3	2	2	45.14	0
3	59	1	1	4	2	1	3	2	1	56.7	1
3	73	1	1	4	2	1	2	3	1	56.7	1
3	56	2	3	3	1	1	4	3	1	45.14	0
3	63	1	3	4	1	2	3	3	2	51.19	1
3	68	1	1	4	1	1	1	3	3	56.7	1
3	54	1	1	3	1	1	2	4	3	30.09	0
3	60	1	1	3	1	2	2	1	1	45.14	0
3	78	2	1	4	1	2	2	3	2	38.33	0
3	61	1	1	4	1	1	2	4	2	45.14	0
3	80	2	3	4	1	1	3	2	1	38.33	0
3	82	1	3	4	2	1	2	3	1	38.33	0
3	36	1	1	4	1	1	1	4	2	45.14	0
3	48	2	3	4	1	1	2	2	2	45.14	0
3	50	2	3	4	1	1	3	2	2	45.14	0
3	49	2	1	4	1	1	2	1	1	51.19	1
3	43	1	3	4	2	1	4	1	1	30.09	0
3	68	2	3	3	1	1	3	2	2	56.7	1
3	65	2	2	4	1	1	3	3	1	51.19	1
3	48	1	1	3	1	1	2	3	1	51.19	1
3	65	1	1	4	1	2	3	2	1	45.14	0
3	64	1	2	2	1	1	1	4	1	51.19	1
3	69	2	1	3	1	1	2	2	2	51.19	1
3	69	1	1	2	1	1	2	2	3	56.7	1
3	53	1	3	3	1	3	4	2	2	51.19	1
3	43	1	3	3	1	2	4	1	3	56.7	1
3	55	1	1	2	2	1	3	3	3	56.7	1
3	58	2	2	3	1	1	2	2	1	45.14	0
3	61	1	2	2	1	1	3	4	1	51.19	1
3	71	1	1	4	2	1	2	4	2	56.7	1
3	61	1	1	2	2	2	3	3	2	51.19	1
3	73	1	2	4	1	1	2	3	2	56.7	1
3	55	2	2	3	1	1	3	1	2	45.14	0
3	68	1	1	2	1	1	4	3	2	38.33	0
3	65	1	1	4	1	1	2	3	2	56.7	1
3	69	1	3	4	2	1	4	4	1	51.19	1
3	54	1	1	4	1	1	3	1	2	51.19	1
3	53	1	1	2	1	1	2	3	2	51.19	1
3	57	1	1	2	1	3	4	4	3	56.7	1
3	63	2	2	4	2	2	3	3	2	51.19	1
3	51	1	2	4	1	1	2	2	3	45.14	0
3	57	2	1	4	1	1	2	2	2	56.7	1
3	44	1	1	3	1	1	2	2	3	45.14	0
3	53	2	2	4	1	3	4	2	1	45.14	0
3	51	2	1	4	2	2	4	1	4	30.09	0
3	58	1	1	4	1	3	3	3	1	45.14	0
3	50	2	2	4	1	1	2	2	2	38.33	0
3	70	1	2	3	1	1	2	1	2	51.19	1
3	66	2	2	4	2	1	3	3	1	38.33	0
3	67	1	1	3	1	1	2	2	4	56.7	1
3	46	2	1	4	1	2	3	3	1	38.33	0
3	66	1	3	3	1	1	2	4	1	51.19	1
3	65	1	3	4	1	1	1	4	2	56.7	1
3	67	2	3	4	1	3	3	3	2	56.7	1
3	72	1	3	4	1	1	1	4	1	56.7	1
3	39	2	1	4	2	1	2	3	2	45.14	0
3	67	1	3	3	1	2	3	2	2	51.19	1
3	71	1	1	3	1	1	2	1	2	45.14	0
3	50	2	1	4	2	1	2	3	3	56.7	1
1	65	1	2	4	1	1	3	3	1	45.14	0
1	65	1	1	1	1	1	2	4	2	56.7	1
1	58	2	1	4	2	2	2	3	1	56.7	1
1	58	2	1	4	2	2	2	3	2	56.7	1
1	63	2	99	2	1	2	2	2	2	38.33	0
1	36	1	2	4	1	2	3	1	1	45.14	0
1	48	1	1	2	1	1	2	3	2	51.19	1
1	23	1	1	3	1	2	2	3	3	45.14	0
1	55	1	2	4	1	1	4	2	1	30.09	0
1	80	2	2	3	1	3	3	3	2	51.19	1
1	68	1	1	4	1	3	3	2	2	51.19	1
1	69	2	1	4	1	3	3	2	2	51.19	1
1	56	1	2	3	1	1	2	3	1	51.19	1
1	66	1	2	4	2	3	4	2	1	45.14	0
3	68	1	1	3	1	1	2	3	2	56.7	1
3	75	1	2	3	1	1	2	3	2	51.19	1
3	65	1	1	3	1	1	3	3	1	51.19	1
3	52	2	3	4	1	2	2	2	3	56.7	1
3	74	1	2	4	2	1	1	4	4	56.7	1
3	70	2	3	4	1	2	3	2	2	45.14	0
3	69	1	2	4	1	1	1	4	3	56.7	1
3	66	1	3	4	2	1	2	3	2	56.7	1
3	74	1	2	3	2	3	3	2	2	45.14	0
3	68	2	2	3	1	1	3	2	2	51.19	1
3	56	2	3	4	2	1	2	1	2	38.33	0
3	61	1	1	2	1	2	2	3	2	45.14	0
3	94	2	1	3	1	1	2	3	2	45.14	0
3	70	1	2	3	1	1	3	2	1	45.14	0
3	62	1	3	4	1	1	3	1	2	45.14	0
3	60	1	1	3	2	2	3	3	2	38.33	0
3	75	1	2	3	1	3	3	2	2	45.14	0
3	95	2	2	4	2	1	2	2	3	56.7	1
3	76	1	3	4	1	3	3	2	1	45.14	0
3	31	2	1	4	1	1	2	2	2	45.14	0
